# Supplementary material for: Recombinant Subunit Vaccine Candidate against the Bovine Viral Diarrhea Virus
Source: Int J Mol Sci. 2024 Aug 10;25(16):8734. doi: 10.3390/ijms25168734 (PMC11354329; doi:10.3390/ijms25168734)
Supplement: Supplementary file 1 [file ijms-25-08734-s001.zip]

Archive with 1 entries (1 files):
- ijms-3090317-supplementary.pdf
